# Supplementary material for: Type 1 Diabetes and Other Autoimmune Diseases—Epidemiology, Pathophysiology and Screening
Source: Endocrinol Diabetes Metab. 2025 Nov 29;9(1):e70119. doi: 10.1002/edm2.70119 (PMC12664531; doi:10.1002/edm2.70119)
Supplement: Supplementary file 1 — Table S1: Extracted epidemiological data from indicated references showing incidence measures for different AIDs across the lifespan. Allocation to male and female numbers was performed where primary literature incorporated gender‐specific data. NA = no data for this time frame available. [file EDM2-9-e70119-s001.xlsx]

## Sheet: Supplementary Table S1
Reference	Disease	Study	Comment	Type of epidemiological measure	Gender	up to age 4	up to age 9	up to age 14	up to age 19	up to age 24	up to age 29	up to age 34	up to age 39	up to age 44	up to age 49	up to age 54	up to age 59	up to age 64	up to age 69	up to age 74	up to age 79
39	T1D	Gregory GA, et al., 2022		Incidence data (per 100,000)	all	5.1	7.7	8.9	8.1	6.5	5.6	5.7	5.7	6.2	4.8	5.8	6.7	7	6.7	8.6	9.8
40	Hashimoto's thyroiditis	Manji N, et al., 2006	Estimated values from graph, no raw data provided	Proportion of patients with Hashimoto's thyroiditis	M	NA		2		13		21		24		23.5		17.5		4
					F	NA		7.5		17		27		21		23		8		2
41	Graves' disease	Hemminki K, et al., 2010	Estimated values from graph, no raw data provided	Rate per 100,000 person years	M	0	0.3	0.5	1	1.8	2	2	2.1	2.1	1.9	1.8	1.8	1.8	1	0.3	NA
					F	0	0.5	1.7	4	8.5	14.5	15.8	14.5	13.3	10	9.7	6.5	5.8	4.5	5	NA
42	Addison's disease	Erichsen MM, et al., 2009	Estimated values from graph, no raw data provided	Proportion of deceased patients (%)	M	7.5		9		9		20		18		16		17		6.5
					F	0		3		8.5		22.5		9		27		20		10
43	Celiac disease	Bergman D, et al., 2022		Rate per 100,000	M	39.7124	21.3691	20.7902	11.7458	6.88389	7.56887	8.77075	9.20216	8.7487	10.1024	12.1201	13.7571	15.5519	16.5654	17.0387	17.9053
					F	72.0237	39.026	31.9456	28.3756	24.5074	20.9099	19.764	18.2629	18.3337	17.143	17.6244	16.6534	18.5277	17.6407	17.1919	16.2515
44	Vitiligo	Jin Y, et al., 2019	Estimated values from graph	Percent of patients	all	13.5	14.5	12	8.5	8	8.5	9	8.5	7	5.5	3	2	1.5	1	0.5	0.25
45	SLE	Rees F, et al., 2016	Estimated values from graph, no raw data provided	Incidence rate per 100,000 person-years	M	0.2		0.8		1		1.2		1.8		2		2.8		2.1
					F	0.3		2.5		6		10		12.8		12.5		9.5		9.8
46	Psoriasis	Lonnberg AS, et al., 2016	Estimated values from graph, no raw data provided	Percent of patients	M	2	5	9.5	14.5	13	14	12.5	5.5	10	6.5	4	3	2	1	NA	NA
					F	2	7	13.5	16	13	13	9	5.5	5	4.5	6.5	3.5	1.5	1	NA	NA
47	Rheumatoid arthritis	Shi G, et al., 2019	Estimated values from graph, no raw data provided	Incidence rate (per 100,000)	M	0	1	2	4	4.5	5	6	8	11	15	18	20	23	25	23	18
					F	0	2	5	8	11	13	16	21	26	32	38	44	50	49	40	26
48	Crohn disease	Zagorowicz E, et al., 2022	Estimated values from graph, no raw data provided	Number of patients with CD diagnosed in 2012-2020 in Poland	M	80	190	550	880	1080	1050	990	720	560	390	380	370	380	270	150	100
					F	70	100	350	620	800	700	690	660	560	500	480	550	590	500	330	230
Supplementary Table S1: Extracted epidemiological data from indicated references showing incidence measures for different AIDs across the lifespan. Allocation to male and female numbers was performed where primary literature incorporated gender-specific data. NA = no data for this time frame available.
